# Supplementary material for: Zinc Finger Protein 90 Knockdown Promotes Cisplatin Sensitivity via Nrf2/HO-1 Pathway in Ovarian Cancer Cell
Source: Cancers (Basel). 2023 Mar 3;15(5):1586. doi: 10.3390/cancers15051586 (PMC10000492; doi:10.3390/cancers15051586)
Supplement: Supplementary file 1 [file cancers-15-01586-s001.zip]

Archive with 1 entries (1 files):
- cancers-2238850-supplementary.pdf
